# Supplementary material for: Isolation and Characterization of Outer Membrane Vesicles of Pectobacterium brasiliense 1692
Source: Microorganisms. 2021 Sep 9;9(9):1918. doi: 10.3390/microorganisms9091918 (PMC8469291; doi:10.3390/microorganisms9091918)
Supplement: Supplementary file 1 [file microorganisms-09-01918-s001.zip › Table S1.xlsx]

## Sheet: Sheet1
Protein_ID	Protein_Mass	Description	Final_localization
tr|A0A086EQL9|A0A086EQL9_9GAMM	27469.2079847	MipA/OmpV family protein OS=Pectobacterium brasiliense OX=180957 GN=GT391_17410 PE=3 SV=1	Outer membrane
tr|A0A6I6XF41|A0A6I6XF41_9GAMM	39817.2575347001	Porin OS=Pectobacterium brasiliense OX=180957 GN=GT391_16545 PE=3 SV=1	Outer membrane
tr|A0A6I6X5L4|A0A6I6X5L4_9GAMM	52667.9636347002	Uncharacterized protein OS=Pectobacterium brasiliense OX=180957 GN=GT391_09975 PE=4 SV=1	Unknown
tr|A0A0M2F0M9|A0A0M2F0M9_9GAMM	51191.1990347001	Phage tail sheath family protein OS=Pectobacterium brasiliense OX=180957 GN=F126LOC_01097 PE=3 SV=1	Unknown
tr|A0A6I6X997|A0A6I6X997_9GAMM	27644.5085347	Porin OS=Pectobacterium brasiliense OX=180957 GN=GT391_17610 PE=4 SV=1	Outer membrane
tr|A0A3S0ZW77|A0A3S0ZW77_9GAMM	18465.6782147	DNA protection during starvation protein OS=Pectobacterium brasiliense OX=180957 GN=dps PE=3 SV=1	Cytoplasmic
tr|A0A3S0ZK54|A0A3S0ZK54_9GAMM	35586.6908947	Lipoprotein NlpD OS=Pectobacterium brasiliense OX=180957 GN=F126LOC_04198 PE=4 SV=1	Outer membrane
tr|A0A0M2F5C1|A0A0M2F5C1_9GAMM	57026.6121747001	60 kDa chaperonin OS=Pectobacterium brasiliense OX=180957 GN=groEL PE=3 SV=1	Cytoplasmic
tr|A0A0M2F2F9|A0A0M2F2F9_9GAMM	54911.1199247002	Endoglucanase OS=Pectobacterium brasiliense OX=180957 GN=KU74_10055 PE=3 SV=1	Extracellular
tr|A0A0M2F5U6|A0A0M2F5U6_9GAMM	45889.3125047001	Tol-Pal system protein TolB OS=Pectobacterium brasiliense OX=180957 GN=tolB PE=3 SV=1	Periplasmic
tr|A0A0M2F0F1|A0A0M2F0F1_9GAMM	23014.5340247	Membrane protein OS=Pectobacterium brasiliense OX=180957 GN=ompW PE=4 SV=1	Outer membrane
tr|A0A086ESP1|A0A086ESP1_9GAMM	23441.6160147	30S ribosomal protein S4 OS=Pectobacterium brasiliense OX=180957 GN=rpsD PE=3 SV=1	Cytoplasmic
tr|A0A086F0V9|A0A086F0V9_9GAMM	8494.7263347	30S ribosomal protein S21 OS=Pectobacterium brasiliense OX=180957 GN=rpsU PE=3 SV=1	Cytoplasmic
tr|A0A6I6X0X5|A0A6I6X0X5_9GAMM	27260.3734647	Porin OS=Pectobacterium brasiliense OX=180957 GN=GT391_17115 PE=4 SV=1	Outer membrane
tr|A0A0M2F1K8|A0A0M2F1K8_9GAMM	18295.8664247	Membrane protein OS=Pectobacterium brasiliense OX=180957 GN=ompX PE=4 SV=1	Outer membrane
tr|A0A6I6WLG2|A0A6I6WLG2_9GAMM	39080.9225047	Endolytic peptidoglycan transglycosylase RlpA OS=Pectobacterium brasiliense OX=180957 GN=rlpA PE=3 SV=1	Extracellular
tr|A0A086EDQ7|A0A086EDQ7_9GAMM	12713.9312947	50S ribosomal protein L18 OS=Pectobacterium brasiliense OX=180957 GN=rplR PE=3 SV=1	Cytoplasmic
tr|A0A433N765|A0A433N765_9GAMM	30051.2472247	Flagellin OS=Pectobacterium brasiliense OX=180957 GN=F126LOC_03246 PE=3 SV=1	Extracellular
tr|A0A6I6WXM4|A0A6I6WXM4_9GAMM	85597.1136747005	TonB-dependent siderophore receptor OS=Pectobacterium brasiliense OX=180957 GN=GT391_02255 PE=3 SV=1	Outer membrane
tr|A0A6I6X4V7|A0A6I6X4V7_9GAMM	46735.7427447001	Long-chain fatty acid transport protein OS=Pectobacterium brasiliense OX=180957 GN=fadL PE=3 SV=1	Outer membrane
tr|A0A6I6WLX4|A0A6I6WLX4_9GAMM	72110.6427147003	F5/8 type C domain-containing protein OS=Pectobacterium brasiliense OX=180957 GN=GT391_01385 PE=4 SV=1	Extracellular
tr|A0A086EV21|A0A086EV21_9GAMM	8396.4043947	Major outer membrane lipoprotein Lpp OS=Pectobacterium brasiliense OX=180957 GN=lpp PE=3 SV=1	Outer membrane
tr|A0A0M2F4N0|A0A0M2F4N0_9GAMM	33353.3267347	Phospholipase A1 OS=Pectobacterium brasiliense OX=180957 GN=KU74_01100 PE=3 SV=1	Outer membrane
tr|A0A086ESI7|A0A086ESI7_9GAMM	43219.2201847001	Elongation factor Tu OS=Pectobacterium brasiliense OX=180957 GN=tuf PE=3 SV=1	Cytoplasmic
tr|A0A6I6X1L4|A0A6I6X1L4_9GAMM	56210.6834447002	Arabinogalactan endo-beta-1,4-galactanase OS=Pectobacterium brasiliense OX=180957 GN=GT391_03285 PE=3 SV=1	Cytoplasmic membrane
tr|A0A0M2F6B4|A0A0M2F6B4_9GAMM	18519.0695847	Peptidoglycan-associated protein OS=Pectobacterium brasiliense OX=180957 GN=pal PE=3 SV=1	Outer membrane
tr|A0A6I6X2M0|A0A6I6X2M0_9GAMM	59657.9151047002	Flagellar hook-associated protein 1 OS=Pectobacterium brasiliense OX=180957 GN=flgK PE=3 SV=1	Extracellular
tr|A0A3S1FKD4|A0A3S1FKD4_9GAMM	92491.2834847004	Penicillin-binding protein 1B OS=Pectobacterium brasiliense OX=180957 GN=F126LOC_01359 PE=3 SV=1	Cytoplasmic membrane
tr|A0A0M2F2C0|A0A0M2F2C0_9GAMM	15481.9336247	Glycine zipper 2TM domain-containing protein OS=Pectobacterium brasiliense OX=180957 GN=GT391_19320 PE=4 SV=1	Outer membrane
tr|A0A086EFY4|A0A086EFY4_9GAMM	14730.8216347	50S ribosomal protein L17 OS=Pectobacterium brasiliense OX=180957 GN=rplQ PE=3 SV=1	Cytoplasmic
tr|A0A6I6X4G9|A0A6I6X4G9_9GAMM	68709.8529947003	Vitamin B12 transporter BtuB OS=Pectobacterium brasiliense OX=180957 GN=btuB PE=3 SV=1	Outer membrane
tr|A0A433N6R3|A0A433N6R3_9GAMM	50759.2600247002	Flagellar hook-associated protein 2 OS=Pectobacterium brasiliense OX=180957 GN=F126LOC_03245 PE=3 SV=1	Extracellular
tr|A0A0M2F635|A0A0M2F635_9GAMM	50446.6220147001	Membrane protein OS=Pectobacterium brasiliense OX=180957 GN=KU74_08540 PE=3 SV=1	Outer membrane
tr|A0A0M2F3M0|A0A0M2F3M0_9GAMM	40568.2393947	Pectate lyase OS=Pectobacterium brasiliense OX=180957 GN=GT391_09325 PE=3 SV=1	Extracellular
tr|A0A0M2EXV1|A0A0M2EXV1_9GAMM	20340.1698047	Baseplate protein OS=Pectobacterium brasiliense OX=180957 GN=KU74_13865 PE=4 SV=1	Unknown
tr|A0A086EVT8|A0A086EVT8_9GAMM	19834.4480747	Membrane protein OS=Pectobacterium brasiliense OX=180957 GN=IW01_16515 PE=4 SV=1	Unknown
tr|A0A6I6X7Z6|A0A6I6X7Z6_9GAMM	71453.0865047004	Phage tail protein OS=Pectobacterium brasiliense OX=180957 GN=GT391_15630 PE=4 SV=1	Unknown
tr|A0A6I6X5L8|A0A6I6X5L8_9GAMM	29209.5534147	Uncharacterized protein OS=Pectobacterium brasiliense OX=180957 GN=GT391_10055 PE=4 SV=1	Unknown
tr|A0A0M2F7U3|A0A0M2F7U3_9GAMM	72395.5074947002	Penicillin-binding protein activator LpoA OS=Pectobacterium brasiliense OX=180957 GN=lpoA PE=3 SV=1	Unknown
tr|A0A0M2EW43|A0A0M2EW43_9GAMM	36839.0959747	Phosphate-binding protein PstS OS=Pectobacterium brasiliense OX=180957 GN=KU74_19700 PE=3 SV=1	Unknown
tr|A0A6I6WY80|A0A6I6WY80_9GAMM	40451.3145147	Pectate lyase OS=Pectobacterium brasiliense OX=180957 GN=GT391_09330 PE=3 SV=1	Extracellular
tr|A0A086EA76|A0A086EA76_9GAMM	34341.7942247	Ribose-phosphate pyrophosphokinase OS=Pectobacterium brasiliense OX=180957 GN=prs PE=3 SV=1	Cytoplasmic
tr|A0A086EHI7|A0A086EHI7_9GAMM	39877.2896947001	Membrane-bound lytic murein transglycosylase C OS=Pectobacterium brasiliense OX=180957 GN=mltC PE=3 SV=1	Unknown
tr|A0A086EDP7|A0A086EDP7_9GAMM	26041.2066747	30S ribosomal protein S3 OS=Pectobacterium brasiliense OX=180957 GN=rpsC PE=3 SV=1	Cytoplasmic
tr|A0A086ESF5|A0A086ESF5_9GAMM	40213.1052847	Pectate lyase OS=Pectobacterium brasiliense OX=180957 GN=F126LOC_03132 PE=3 SV=1	Extracellular
tr|A0A086EEV5|A0A086EEV5_9GAMM	42101.5389647	Peptide ABC transporter substrate-binding protein OS=Pectobacterium brasiliense OX=180957 GN=IW01_18670 PE=4 SV=1	Unknown
tr|A0A0M2EWG4|A0A0M2EWG4_9GAMM	39014.6337747	Fructose-bisphosphate aldolase OS=Pectobacterium brasiliense OX=180957 GN=fbaA PE=3 SV=1	Cytoplasmic
tr|A0A086E9U3|A0A086E9U3_9GAMM	20373.7000047	LPS-assembly lipoprotein LptE OS=Pectobacterium brasiliense OX=180957 GN=lptE PE=3 SV=1	Outer membrane
tr|A0A086ESP0|A0A086ESP0_9GAMM	13850.3891847	30S ribosomal protein S11 OS=Pectobacterium brasiliense OX=180957 GN=rpsK PE=3 SV=1	Cytoplasmic
tr|A0A086EZD1|A0A086EZD1_9GAMM	37369.2748647	Outer membrane protein assembly factor BamC OS=Pectobacterium brasiliense OX=180957 GN=bamC PE=3 SV=1	Outer membrane
tr|A0A086EZT0|A0A086EZT0_9GAMM	34258.2900347	Uncharacterized protein OS=Pectobacterium brasiliense OX=180957 GN=IW01_04655 PE=4 SV=1	Outer membrane
tr|A0A433NDC9|A0A433NDC9_9GAMM	99641.9348847005	Pyruvate dehydrogenase E1 component OS=Pectobacterium brasiliense OX=180957 GN=F126LOC_01946 PE=4 SV=1	Cytoplasmic
tr|A0A6I6WTW7|A0A6I6WTW7_9GAMM	76412.6339747005	Polyribonucleotide nucleotidyltransferase OS=Pectobacterium brasiliense OX=180957 GN=pnp PE=3 SV=1	Cytoplasmic
tr|A0A433N5X5|A0A433N5X5_9GAMM	20434.8286847	Putative lipoprotein YajI OS=Pectobacterium brasiliense OX=180957 GN=yajI PE=4 SV=1	Cytoplasmic membrane
tr|A0A6I6WMR6|A0A6I6WMR6_9GAMM	42691.9918047001	Endopolygalacturonase OS=Pectobacterium brasiliense OX=180957 GN=GT391_02175 PE=3 SV=1	Extracellular
tr|A0A086EPF1|A0A086EPF1_9GAMM	14794.9335547	30S ribosomal protein S9 OS=Pectobacterium brasiliense OX=180957 GN=rpsI PE=3 SV=1	Cytoplasmic
tr|A0A6I6X1Y3|A0A6I6X1Y3_9GAMM	60252.8866847002	F5/8 type C domain-containing protein OS=Pectobacterium brasiliense OX=180957 GN=GT391_13395 PE=4 SV=1	Unknown
tr|A0A6I6WLX1|A0A6I6WLX1_9GAMM	71190.8473547003	F5/8 type C domain-containing protein OS=Pectobacterium brasiliense OX=180957 GN=GT391_01390 PE=4 SV=1	Extracellular
tr|A0A0M2F7T5|A0A0M2F7T5_9GAMM	56426.4895547002	Porin OS=Pectobacterium brasiliense OX=180957 GN=GT391_05200 PE=3 SV=1	Outer membrane
tr|A0A433N384|A0A433N384_9GAMM	28032.2367547	Cell division coordinator CpoB OS=Pectobacterium brasiliense OX=180957 GN=cpoB PE=3 SV=1	Cytoplasmic membrane
tr|A0A6I6X7V5|A0A6I6X7V5_9GAMM	78191.9677647004	TonB-dependent receptor OS=Pectobacterium brasiliense OX=180957 GN=GT391_15380 PE=3 SV=1	Outer membrane
tr|A0A0M2EW41|A0A0M2EW41_9GAMM	23997.2171447	Curli production assembly/transport component CsgG OS=Pectobacterium brasiliense OX=180957 GN=KU74_19780 PE=3 SV=1	Unknown
tr|A0A6I6X1C9|A0A6I6X1C9_9GAMM	97461.6677947006	TonB-dependent receptor plug domain-containing protein OS=Pectobacterium brasiliense OX=180957 GN=GT391_03185 PE=4 SV=1	Outer membrane
tr|A0A3S0YB11|A0A3S0YB11_9GAMM	28033.7673447	Phospholipid-binding lipoprotein MlaA OS=Pectobacterium brasiliense OX=180957 GN=F126LOC_01613 PE=3 SV=1	Unknown
tr|A0A6I6X0P1|A0A6I6X0P1_9GAMM	87151.1649347006	TonB-dependent siderophore receptor OS=Pectobacterium brasiliense OX=180957 GN=GT391_03555 PE=3 SV=1	Outer membrane
tr|A0A086F0E3|A0A086F0E3_9GAMM	71849.8395447003	F5/8 type C domain-containing protein OS=Pectobacterium brasiliense OX=180957 GN=IW01_03750 PE=4 SV=1	Unknown
tr|A0A3S0Y0I9|A0A3S0Y0I9_9GAMM	40671.9861847001	Aminomethyltransferase OS=Pectobacterium brasiliense OX=180957 GN=gcvT PE=3 SV=1	Cytoplasmic
tr|A0A3S0ZUC9|A0A3S0ZUC9_9GAMM	44517.8525547	Pectate lyase OS=Pectobacterium brasiliense OX=180957 GN=F126LOC_03129 PE=4 SV=1	Cytoplasmic membrane
tr|A0A0M2EY17|A0A0M2EY17_9GAMM	29628.6368647	Glycoside hydrolase OS=Pectobacterium brasiliense OX=180957 GN=KU74_14230 PE=3 SV=1	Unknown
tr|A0A0M2F469|A0A0M2F469_9GAMM	30040.4879047	2,3,4,5-tetrahydropyridine-2,6-dicarboxylate N-succinyltransferase OS=Pectobacterium brasiliense OX=180957 GN=dapD PE=3 SV=1	Cytoplasmic
tr|A0A086E8F3|A0A086E8F3_9GAMM	61141.7978847002	30S ribosomal protein S1 OS=Pectobacterium brasiliense OX=180957 GN=rpsA PE=3 SV=1	Cytoplasmic
tr|A0A6I6X605|A0A6I6X605_9GAMM	76811.5657747005	TonB-dependent receptor OS=Pectobacterium brasiliense OX=180957 GN=GT391_15935 PE=3 SV=1	Outer membrane
tr|A0A3S1AE13|A0A3S1AE13_9GAMM	71554.0739447003	F5/8 type C domain-containing protein OS=Pectobacterium brasiliense OX=180957 GN=F126LOC_03406 PE=4 SV=1	Extracellular
tr|A0A086EP44|A0A086EP44_9GAMM	52702.7324147001	Aspartate ammonia-lyase OS=Pectobacterium brasiliense OX=180957 GN=aspA PE=3 SV=1	Cytoplasmic
tr|A0A2I2MPT4|A0A2I2MPT4_9GAMM	32518.1811347	DNA-directed RNA polymerase subunit alpha (Fragment) OS=Pectobacterium brasiliense OX=180957 GN=rpoA PE=3 SV=1	Cytoplasmic
tr|A0A6I6X486|A0A6I6X486_9GAMM	89524.7645447004	LPS-assembly protein LptD OS=Pectobacterium brasiliense OX=180957 GN=lptD PE=3 SV=1	Outer membrane
tr|A0A6I6X1W7|A0A6I6X1W7_9GAMM	32407.2941147	Malate dehydrogenase OS=Pectobacterium brasiliense OX=180957 GN=mdh PE=3 SV=1	Unknown
tr|A0A6I6XAU5|A0A6I6XAU5_9GAMM	56400.5289247001	Glucans biosynthesis protein G OS=Pectobacterium brasiliense OX=180957 GN=mdoG PE=3 SV=1	Periplasmic
tr|A0A086EWE3|A0A086EWE3_9GAMM	89089.6772947007	Outer membrane protein assembly factor BamA OS=Pectobacterium brasiliense OX=180957 GN=bamA PE=3 SV=1	Outer membrane
tr|A0A3S1FJP1|A0A3S1FJP1_9GAMM	45709.0111747001	Protein HflK OS=Pectobacterium brasiliense OX=180957 GN=hflK PE=3 SV=1	Unknown
tr|A0A086ELK2|A0A086ELK2_9GAMM	35288.3328147	Transaldolase OS=Pectobacterium brasiliense OX=180957 GN=tal PE=3 SV=1	Cytoplasmic
tr|A0A6I6WS59|A0A6I6WS59_9GAMM	55883.8420447001	TolC family protein OS=Pectobacterium brasiliense OX=180957 GN=GT391_04605 PE=3 SV=1	Outer membrane
tr|A0A086EIK2|A0A086EIK2_9GAMM	42572.6020647001	Outer membrane protein assembly factor BamB OS=Pectobacterium brasiliense OX=180957 GN=bamB PE=3 SV=1	Outer membrane
tr|A0A6I6WX09|A0A6I6WX09_9GAMM	71666.4370047003	Exo-poly-alpha-D-galacturonosidase OS=Pectobacterium brasiliense OX=180957 GN=GT391_14090 PE=3 SV=1	Extracellular
tr|A0A086EYR9|A0A086EYR9_9GAMM	58042.0220847001	Cytochrome d terminal oxidase subunit 1 OS=Pectobacterium brasiliense OX=180957 GN=IW01_07045 PE=3 SV=1	Cytoplasmic membrane
tr|A0A433ND77|A0A433ND77_9GAMM	50457.4255247001	Dihydrolipoyl dehydrogenase OS=Pectobacterium brasiliense OX=180957 GN=F126LOC_01948 PE=3 SV=1	Unknown
tr|A0A6I6X0K1|A0A6I6X0K1_9GAMM	50211.7477947001	ATP synthase subunit beta OS=Pectobacterium brasiliense OX=180957 GN=atpD PE=3 SV=1	Cytoplasmic
tr|A0A6I6X7E6|A0A6I6X7E6_9GAMM	84816.2473847004	Formate C-acetyltransferase OS=Pectobacterium brasiliense OX=180957 GN=pflB PE=3 SV=1	Cytoplasmic
tr|A0A086EWH7|A0A086EWH7_9GAMM	41736.9151847001	Membrane-bound lytic murein transglycosylase A OS=Pectobacterium brasiliense OX=180957 GN=mltA PE=4 SV=1	Outer membrane
tr|A0A086EG61|A0A086EG61_9GAMM	45198.2799647001	Enolase OS=Pectobacterium brasiliense OX=180957 GN=eno PE=3 SV=1	Cytoplasmic
tr|A0A086ELC2|A0A086ELC2_9GAMM	55270.7358047001	ATP synthase subunit alpha OS=Pectobacterium brasiliense OX=180957 GN=atpA PE=3 SV=1	Cytoplasmic
tr|A0A6I6XC67|A0A6I6XC67_9GAMM	33600.5684747	Pectate lyase OS=Pectobacterium brasiliense OX=180957 GN=GT391_21490 PE=3 SV=1	Extracellular
tr|A0A6I6WUB3|A0A6I6WUB3_9GAMM	304635.275234702	Tandem-95 repeat protein OS=Pectobacterium brasiliense OX=180957 GN=GT391_04600 PE=4 SV=1	Unknown
tr|A0A086EK57|A0A086EK57_9GAMM	52592.7147047001	Aspartate ammonia-lyase OS=Pectobacterium brasiliense OX=180957 GN=aspA PE=3 SV=1	Cytoplasmic
tr|A0A086ERR7|A0A086ERR7_9GAMM	35466.2693947	Glyceraldehyde-3-phosphate dehydrogenase OS=Pectobacterium brasiliense OX=180957 GN=F126LOC_02548 PE=3 SV=1	Cytoplasmic
tr|A0A6I6WUC6|A0A6I6WUC6_9GAMM	73113.5509347004	TonB-dependent receptor OS=Pectobacterium brasiliense OX=180957 GN=GT391_04650 PE=3 SV=1	Outer membrane
tr|A0A0M2EZG8|A0A0M2EZG8_9GAMM	65823.3155447002	Acetyltransferase component of pyruvate dehydrogenase complex OS=Pectobacterium brasiliense OX=180957 GN=aceF PE=3 SV=1	Cytoplasmic
tr|A0A0M2F5R5|A0A0M2F5R5_9GAMM	72589.7636147004	F5/8 type C domain-containing protein OS=Pectobacterium brasiliense OX=180957 GN=KU74_04145 PE=4 SV=1	Extracellular
tr|A0A3S0ZY27|A0A3S0ZY27_9GAMM	55649.2559947002	Glycerol kinase OS=Pectobacterium brasiliense OX=180957 GN=glpK PE=3 SV=1	Cytoplasmic
tr|A0A3S0YBY4|A0A3S0YBY4_9GAMM	46984.2193547002	Pectate lyase OS=Pectobacterium brasiliense OX=180957 GN=F126LOC_00919 PE=4 SV=1	Extracellular
tr|A0A6I6WT32|A0A6I6WT32_9GAMM	75090.8828447004	TonB-dependent receptor OS=Pectobacterium brasiliense OX=180957 GN=GT391_05735 PE=3 SV=1	Outer membrane
tr|A0A6I6WNC8|A0A6I6WNC8_9GAMM	82576.4616747006	Ferric-rhodotorulic acid/ferric-coprogen receptor FhuE OS=Pectobacterium brasiliense OX=180957 GN=fhuE PE=3 SV=1	Outer membrane
tr|A0A6I6XAN3|A0A6I6XAN3_9GAMM	86263.4730347004	Phage tail tape measure protein OS=Pectobacterium brasiliense OX=180957 GN=GT391_15590 PE=4 SV=1	Cytoplasmic membrane
tr|A0A6I6WZS7|A0A6I6WZS7_9GAMM	66762.6158347003	Protein translocase subunit SecD OS=Pectobacterium brasiliense OX=180957 GN=secD PE=3 SV=1	Cytoplasmic membrane
tr|A0A6I6WZW3|A0A6I6WZW3_9GAMM	79495.3167147004	YjbH domain-containing protein OS=Pectobacterium brasiliense OX=180957 GN=GT391_00180 PE=4 SV=1	Outer membrane
tr|A0A6I6WX15|A0A6I6WX15_9GAMM	112790.243344701	Formate dehydrogenase-N subunit alpha OS=Pectobacterium brasiliense OX=180957 GN=fdnG PE=4 SV=1	Periplasmic
tr|A0A0M2F3J1|A0A0M2F3J1_9GAMM	64321.4103947003	Autotransporter protein OS=Pectobacterium brasiliense OX=180957 GN=KU74_03730 PE=4 SV=1	Extracellular
tr|A0A086ED13|A0A086ED13_9GAMM	66034.7350747002	Fumarate reductase flavoprotein subunit OS=Pectobacterium brasiliense OX=180957 GN=IW01_18790 PE=3 SV=1	Cytoplasmic membrane
tr|A0A3S1FJ38|A0A3S1FJ38_9GAMM	39990.1337647	Murein transglycosylase B OS=Pectobacterium brasiliense OX=180957 GN=F126LOC_02231 PE=4 SV=1	Cytoplasmic membrane
tr|A0A086ELJ0|A0A086ELJ0_9GAMM	71646.0680947002	Peptidoglycan lytic exotransglycosylase OS=Pectobacterium brasiliense OX=180957 GN=IW01_14480 PE=3 SV=1	Periplasmic
tr|A0A6I6X3W6|A0A6I6X3W6_9GAMM	56197.8672347001	ABC transporter substrate-binding protein OS=Pectobacterium brasiliense OX=180957 GN=GT391_07355 PE=4 SV=1	Periplasmic
tr|A0A3S0ZS14|A0A3S0ZS14_9GAMM	96438.6515947005	Aldehyde-alcohol dehydrogenase OS=Pectobacterium brasiliense OX=180957 GN=F126LOC_02567 PE=3 SV=1	Cytoplasmic
tr|A0A6I6X4B6|A0A6I6X4B6_9GAMM	31134.9931647	Cell division protein FtsN OS=Pectobacterium brasiliense OX=180957 GN=ftsN PE=3 SV=1	Cytoplasmic membrane
tr|A0A0M2F7F0|A0A0M2F7F0_9GAMM	48595.6555747001	Alginate lyase OS=Pectobacterium brasiliense OX=180957 GN=KU74_08595 PE=4 SV=1	Cytoplasmic membrane
tr|A0A3S0XI74|A0A3S0XI74_9GAMM	77443.4670847004	Elongation factor G OS=Pectobacterium brasiliense OX=180957 GN=fusA PE=3 SV=1	Cytoplasmic
tr|A0A086EYY7|A0A086EYY7_9GAMM	51733.4649947	Glutamine synthetase OS=Pectobacterium brasiliense OX=180957 GN=glnA PE=3 SV=1	Cytoplasmic
tr|A0A0M2F307|A0A0M2F307_9GAMM	57655.1183247001	Catalase OS=Pectobacterium brasiliense OX=180957 GN=KU74_11050 PE=3 SV=1	Periplasmic
tr|A0A086EP60|A0A086EP60_9GAMM	54994.1174347001	Probable cytosol aminopeptidase OS=Pectobacterium brasiliense OX=180957 GN=pepA PE=3 SV=1	Cytoplasmic
tr|A0A0M2EZ70|A0A0M2EZ70_9GAMM	76536.0728347003	Oligopeptidase A OS=Pectobacterium brasiliense OX=180957 GN=KU74_16335 PE=3 SV=1	Cytoplasmic
tr|A0A6I6X625|A0A6I6X625_9GAMM	93643.0109447004	Aconitate hydratase B OS=Pectobacterium brasiliense OX=180957 GN=acnB PE=3 SV=1	Cytoplasmic
tr|A0A433MZD1|A0A433MZD1_9GAMM	155175.0076047	DNA-directed RNA polymerase subunit beta' OS=Pectobacterium brasiliense OX=180957 GN=rpoC PE=3 SV=1	Cytoplasmic
tr|A0A0M2EZM6|A0A0M2EZM6_9GAMM	270082.9438547	Toxin CdiA OS=Pectobacterium brasiliense OX=180957 GN=KU74_10090 PE=4 SV=1	Outer membrane
tr|A0A433N166|A0A433N166_9GAMM	78159.2519647005	TonB-dependent siderophore receptor OS=Pectobacterium brasiliense OX=180957 GN=F126LOC_04126 PE=3 SV=1	Outer membrane
tr|A0A3S0Y9B8|A0A3S0Y9B8_9GAMM	109885.320164701	Pitrilysin OS=Pectobacterium brasiliense OX=180957 GN=F126LOC_02153 PE=3 SV=1	Unknown
tr|A0A6I6WUJ6|A0A6I6WUJ6_9GAMM	53290.3359947001	OmpA family protein OS=Pectobacterium brasiliense OX=180957 GN=GT391_04930 PE=4 SV=1	Outer membrane
tr|A0A0M2F4E7|A0A0M2F4E7_9GAMM	68418.4203347003	Avirulence protein OS=Pectobacterium brasiliense OX=180957 GN=KU74_05345 PE=4 SV=1	Unknown
tr|A0A6I6X6T7|A0A6I6X6T7_9GAMM	51219.2745647002	Serralysin OS=Pectobacterium brasiliense OX=180957 GN=GT391_15505 PE=3 SV=1	Extracellular
tr|A0A3S0YAW4|A0A3S0YAW4_9GAMM	48691.5459947001	Maltoporin OS=Pectobacterium brasiliense OX=180957 GN=lamB PE=2 SV=1	Outer membrane
tr|A0A086EYS9|A0A086EYS9_9GAMM	48141.9705247001	Citrate synthase OS=Pectobacterium brasiliense OX=180957 GN=gltA PE=3 SV=1	Cytoplasmic
